# Supplementary material for: Lithospermic acid, a novel KLK5 inhibitor, ameliorates rosacea by suppressing the TLR4/NF-κB signaling pathway and rectifying phenylalanine metabolism
Source: Front Immunol. 2026 Jan 26;17:1734997. doi: 10.3389/fimmu.2026.1734997 (PMC12883415; doi:10.3389/fimmu.2026.1734997)
Supplement: Supplementary file 2 [file DataSheet2.zip]

Archive with 8 entries (7 files):
- LA-Molecular dynamics simulation/
- LA-Molecular dynamics simulation/2D.tif
- LA-Molecular dynamics simulation/3D.tif
- LA-Molecular dynamics simulation/H-B.tif
- LA-Molecular dynamics simulation/Rg.tif
- LA-Molecular dynamics simulation/RMSD.tif
- LA-Molecular dynamics simulation/RMSF.tif
- LA-Molecular dynamics simulation/SASA.tif
