# Supplementary material for: Lithospermic acid, a novel KLK5 inhibitor, ameliorates rosacea by suppressing the TLR4/NF-κB signaling pathway and rectifying phenylalanine metabolism
Source: Front Immunol. 2026 Jan 26;17:1734997. doi: 10.3389/fimmu.2026.1734997 (PMC12883415; doi:10.3389/fimmu.2026.1734997)
Supplement: Supplementary file 3 [file DataSheet3.zip]

Archive with 26 entries (21 files):
- LA-Western blot images/
- LA-Western blot images/GAPDH/
- LA-Western blot images/GAPDH/gapdh-1.tif
- LA-Western blot images/GAPDH/gapdh-2.tif
- LA-Western blot images/GAPDH/gapdh-3.tif
- LA-Western blot images/GAPDH/gapdh-4.tif
- LA-Western blot images/GAPDH/gapdh-5.tif
- LA-Western blot images/GAPDH/gapdh-6.tif
- LA-Western blot images/P65/
- LA-Western blot images/P65/p65-1.tif
- LA-Western blot images/P65/p65-2.tif
- LA-Western blot images/P65/p65-3.tif
- LA-Western blot images/P65/p65-4.tif
- LA-Western blot images/PP65/
- LA-Western blot images/PP65/gapdh-1.tiff
- LA-Western blot images/PP65/gapdh-2.tif
- LA-Western blot images/PP65/gapdh-3.tif
- LA-Western blot images/PP65/pp65-1.tif
- LA-Western blot images/PP65/pp65-2.tif
- LA-Western blot images/PP65/pp65-3.tif
- LA-Western blot images/TLR4/
- LA-Western blot images/TLR4/TLR4-1.tiff
- LA-Western blot images/TLR4/TLR4-2.tif
- LA-Western blot images/TLR4/TLR4-3.tif
- LA-Western blot images/TLR4/TLR4-4.tif
- LA-Western blot images/TLR4/TLR45.tif
