# Supplementary material for: Lithospermic acid, a novel KLK5 inhibitor, ameliorates rosacea by suppressing the TLR4/NF-κB signaling pathway and rectifying phenylalanine metabolism
Source: Front Immunol. 2026 Jan 26;17:1734997. doi: 10.3389/fimmu.2026.1734997 (PMC12883415; doi:10.3389/fimmu.2026.1734997)
Supplement: Supplementary file 4 [file DataSheet4.zip]

Archive with 23 entries (21 files):
- LA-Immunofluorescence staining image-Figure 4C/
- LA-Immunofluorescence staining image-Figure 4C/Figure 4C/
- LA-Immunofluorescence staining image-Figure 4C/Figure 4C/1-1.tif
- LA-Immunofluorescence staining image-Figure 4C/Figure 4C/1-2.tif
- LA-Immunofluorescence staining image-Figure 4C/Figure 4C/1-3.tif
- LA-Immunofluorescence staining image-Figure 4C/Figure 4C/2-1.tif
- LA-Immunofluorescence staining image-Figure 4C/Figure 4C/2-2.tif
- LA-Immunofluorescence staining image-Figure 4C/Figure 4C/2-3.tif
- LA-Immunofluorescence staining image-Figure 4C/Figure 4C/3-1.tif
- LA-Immunofluorescence staining image-Figure 4C/Figure 4C/3-2.tif
- LA-Immunofluorescence staining image-Figure 4C/Figure 4C/3-3.tif
- LA-Immunofluorescence staining image-Figure 4C/Figure 4C/4-1.tif
- LA-Immunofluorescence staining image-Figure 4C/Figure 4C/4-2.tif
- LA-Immunofluorescence staining image-Figure 4C/Figure 4C/4-3.tif
- LA-Immunofluorescence staining image-Figure 4C/Figure 4C/5-1.tif
- LA-Immunofluorescence staining image-Figure 4C/Figure 4C/5-2.tif
- LA-Immunofluorescence staining image-Figure 4C/Figure 4C/5-3.tif
- LA-Immunofluorescence staining image-Figure 4C/Figure 4C/6-1.tif
- LA-Immunofluorescence staining image-Figure 4C/Figure 4C/6-2.tif
- LA-Immunofluorescence staining image-Figure 4C/Figure 4C/6-3.tif
- LA-Immunofluorescence staining image-Figure 4C/Figure 4C/7-1.tif
- LA-Immunofluorescence staining image-Figure 4C/Figure 4C/7-2.tif
- LA-Immunofluorescence staining image-Figure 4C/Figure 4C/7-3.tif
